# Supplementary material for: Single cell analysis of cribriform prostate cancer reveals cell intrinsic and tumor microenvironmental pathways of aggressive disease
Source: Nat Commun. 2022 Oct 13;13:6036. doi: 10.1038/s41467-022-33780-1 (PMC9562361; doi:10.1038/s41467-022-33780-1)
Supplement: Supplementary file 3 — Source Data [file 41467_2022_33780_MOESM3_ESM.xlsx]

## Sheet: Figure 1f
Figure 1f
Number of Cells Analyzed by scRNAseq per Patient
Sample	Benign-enriched	ICC/IDC-enrichd
ICC7	1958	5111
ICC6	3961	9470
ICC5	3130	6446
ICC4	2463	4931
ICC3	2714	5717
ICC2	1345	3371
ICC1	721	6359

## Sheet: Figure 1g
Figure 1g
Percent of Cells Analyzed by scRNAseq per Patient
Sample	Benign-enriched	ICC/IDC-enrichd
ICC7	27.7	72.3
ICC6	29.5	70.5
ICC5	32.7	67.3
ICC4	33.3	66.7
ICC3	32.2	67.8
ICC2	28.5	71.5
ICC1	10.2	89.8

## Sheet: Figure 2c
Figure 2c
SAMPLE	ICC1	ICC2	ICC3	ICC4	ICC5	ICC6	ICC7	ICC1	ICC2	ICC3	ICC4	ICC5	ICC6	ICC7
Cluster	Benign-enriched							Cribriform-enriched
Cluster 10	42.5287	19.9336	10.2906	29.5	15.3046	9.70464	36.859	23.9453	3.34448	17.5272	0.703297	11.4002	2.89903	15.9461
Cluster 2	13.7931	32.5581	9.92736	42	47.5483	48.9451	25.9615	18.4766	10.6187	25.5803	5.01099	39.5459	29.9567	16.7257
Cluster 5	2.29885	8.9701	1.81598	1.5	0.594354	17.9325	2.5641	21.9531	28.2609	17.6694	1.31868	36.3765	48.0173	1.06308
Cluster 11	0	0	0.121065	6.75	0	0.843882	0.320513	0.46875	0.668896	0.284225	86.0659	0.047304	0.433189	0
Cluster 6	1.14942	2.32558	1.57385	2.5	1.18871	0.632911	4.16667	23.7109	54.7659	6.82141	3.95604	8.27815	11.1963	64.9185
Cluster 12	26.4368	27.2425	59.9274	14.25	28.529	18.7764	28.8462	7.57812	0.167224	27.8067	0.043956	1.08798	3.73209	0.637845
Cluster 21	13.7931	8.63787	15.1332	3.5	6.83507	3.16456	1.28205	2.5	2.0903	4.31075	2.9011	3.21665	3.56548	0.708717
Cluster 25	0	0.332226	1.21065	0	0	0	0	1.36719	0.083612	0	0	0.047304	0.199933	0

## Sheet: Figure 2d
Figure 2d (Figure 4g is a subset of Figure 2d)
SAMPLE	ICC1	ICC2	ICC3	ICC4	ICC5	ICC6	ICC7	ICC1	ICC2	ICC3	ICC4	ICC5	ICC6	ICC7
Cluster	Benign-enriched							Cribriform-enriched
Cluster 0	66.1972	46.4164	70.1603	64.6444	65.43	76.7442	49.2611	67.3237	56.1514	76.043	59.7668	59.8549	59.5506	76.0563
Cluster 22	1.40845	0.341297	4.80888	5.43933	3.20405	4.18605	3.11987	7.42987	7.88643	5.75221	6.99709	8.10157	8.50722	7.35524
Cluster 13	25.3521	38.2253	12.7004	19.8745	22.9342	15.6589	22.1675	19.1054	25.8675	14.8546	26.8222	26.9649	16.0514	12.5196
Cluster 20	5.6338	15.0171	3.08261	10.0418	7.75717	3.25581	25.1231	6.14102	4.10095	2.8445	5.53936	5.0786	14.6067	4.06886
Cluster 24	1.40845	0	9.24784	0	0.674536	0.155039	0.328407	0	5.99369	0.505689	0.874636	0	1.28411	0

## Sheet: Figure 2e
Figure 2e
SAMPLE	ICC1	ICC2	ICC3	ICC4	ICC5	ICC6	ICC7	ICC1	ICC2	ICC3	ICC4	ICC5	ICC6	ICC7
Cluster	Benign-enriched							Cribriform-enriched
Cluster 14	0.35524	0.399467	0	0.378549	0.107296	4.32794	0.867888	0.120968	0	0.049407	0.172936	0.228245	29.5998	0.228683
Cluster 15	2.13144	14.9134	0.464253	11.4196	2.52146	2.25194	10.9932	5	4.62863	0.197628	3.71812	13.2382	1.4551	5.16171
Cluster 16	0.35524	0.532623	0.092851	0.378549	0	47.9592	0	0.080645	0.161464	0	0.129702	0.313837	0.784989	0.098007
Cluster 8	16.5187	16.5113	11.3278	10.2208	8.69099	5.34835	5.59306	7.01613	14.6932	12.1047	30.1773	7.78887	2.54643	5.52107
Cluster 3	11.5453	20.3728	27.0195	19.4953	14.3777	11.2597	8.87175	10.8871	22.1744	33.9427	6.65802	14.7504	5.80126	6.82783
Cluster 9	0	0.532623	0.742804	0.694006	12.7682	3.87051	7.32883	0.524194	0.322928	0.543478	0.562041	5.0214	27.5512	3.75694
Cluster 17	3.5524	2.79627	4.36397	12.4921	8.79828	0.809289	2.02507	6.25	7.69645	4.8913	3.50195	6.16263	2.16351	4.31232
Cluster 7	21.3144	12.2503	22.0056	15.3312	0.804721	12.3153	1.63934	28.1048	15.662	18.8241	4.71249	0.970043	0.019146	10.9115
Cluster 23	0.17762	3.06258	0.278552	1.07255	6.49142	0.140746	0.578592	3.66935	1.99139	0.543478	0.172936	0.941512	1.2445	1.53545
Cluster 1	11.0124	12.2503	14.2061	16.53	19.0987	5.7354	32.0154	16.8548	11.5716	10.0296	7.09036	31.2981	16.5422	38.7782
Cluster 4	17.5844	7.85619	16.4345	9.71609	15.6116	4.4335	12.5362	14.5564	14.9623	12.253	23.5625	12.7247	5.20773	16.6612
Cluster 18	15.2753	6.65779	2.69266	1.82965	3.64807	1.12597	8.96818	3.91129	5.48977	4.10079	16.7748	1.99715	3.67605	3.43025
Cluster 19	0.17762	1.86418	0.371402	0.44164	7.08155	0.422238	8.58245	3.02419	0.645856	2.51976	2.76697	4.56491	3.408	2.77687

## Sheet: Figure 2f
Figure 2f
	Percent of Cell Types in Benign-enriched Prostate
Sample	Basal/Hillock/Club Cells	Luminal Epithelial Cells	Endothelial Cells	SMC/Fibroblasts	Neuronal Cells	B Cells	NK Cells	T Cells	Myeloid Cells	Mast Cells
ICC7	5.9	10	16.3	14.7	0.1	6.3	3	27.9	11.3	4.5
ICC6	1.2	10.9	13.2	3	0	39.1	3.8	24.5	4	0.3
ICC5	3.3	18.1	13	5.8	0.1	1.6	5.2	37.2	11.5	4.2
ICC4	4.8	11.6	13.6	5.8	0	7.7	6.6	42.1	7.5	0.3
ICC3	3.1	27.5	22.4	4.7	2.8	0.2	4.5	27.1	7.6	0.1
ICC2	4.5	18	10.2	11.6	0	8.8	9.2	28.6	8.1	1
ICC1	5.1	7.1	6.6	3.1	0.1	2.3	12.9	37.1	25.6	0.1
	Percent of Cell Types in ICC/IDC-enriched Prostate
Sample	Basal/Hillock/Club Cells	Luminal Epithelial Cells	Endothelial Cells	SMC/Fibroblasts	Neuronal Cells	B Cells	NK Cells	T Cells	Myeloid Cells	Mast Cells
ICC7	4.4	23.1	10.4	2.1	0	3.3	3.3	39.6	12.1	1.7
ICC6	0.9	30.9	8.9	4	0.2	17.5	1.4	29.4	4.9	1.9
ICC5	3.7	29.1	8.7	4.2	0	7.5	4.2	32.1	8	2.5
ICC4	0.3	45.6	4.7	2.3	0.1	1.9	14.2	10.6	19	1.3
ICC3	6.5	30.4	22.6	4.9	0.1	0.1	4.3	24.4	5.8	0.9
ICC2	1.2	34.3	6	2.8	0.6	2.7	8.1	32.7	11.2	0.4
ICC1	9.6	30.8	15.5	5.3	0	1.9	2.7	25.8	7.2	1.2

## Sheet: Figure 3e
Figure 3e
SCHLAP1 ICC1-7	SAMPLE	BENIGN	GLEASON 3	ICC/IDC
H-SCORE	ICC1	0	0	180
	ICC2	0	20	240
	ICC3	0	3	15
	ICC4	30	100	300
	ICC5	15	30	15
	ICC6	0	30	300
	ICC7	0	80	270
JAG1 ICC1-7	SAMPLE	BENIGN	GLEASON 3	ICC/IDC
H-SCORE	ICC1	10	40	300
	ICC2	10	115	240
	ICC3	10	100	300
	ICC4	60	75	210
	ICC5	50	100	200
	ICC6	0	20	40
	ICC7	0	10	15
SCHLAP1 VALIDATION	SAMPLE	BENIGN	GLEASON 3	GLEASON 4NC	ICC/IDC	GLEASON 5
H-SCORE	VUMC13	5		5		0
	VUMC14	30	10	110		5
	VUMC15	10				100
	VUMC16	60		100	210	10
	VUMC17			5		5
	VUMC18	5	10	200		200
	VUMC19	2	2		80
	VUMC20	5	5		300
	VUMC21	5	5		290
	VUMC22		10		220
	VUMC23	10	5		230
	VUMC24	5	10		100
	VUMC25	30	80		205
	VUMC26	5			100
	VUMC1	5	5	50
	VUMC2	5	5	5
	VUMC3	5	90	90
	VUMC4	5	20	20
	VUMC5	5	7	140
	VUMC6	5	3	2
	VUMC10		5	22	50
	VUMC11	64	5	62	270
	VUMC12	5	10	60
JAG1 VALIDATION	SAMPLE	BENIGN	GLEASON 3	GLEASON 4NC	ICC/IDC	GLEASON 5
H-SCORE	VUMC13	5		200		5
	VUMC14	10	5	200		10
	VUMC15	20				200
	VUMC16	105		180	300	10
	VUMC17			190		190
	VUMC18	5	10	200		200
	VUMC19	100	100		100
	VUMC20	100	100		220
	VUMC21	100	100		130
	VUMC22		5		280
	VUMC23	10	5		290
	VUMC24	5	10		100
	VUMC25	15	80		200
	VUMC26	5			50
	VUMC1	5	5	5
	VUMC2	5	15	20
	VUMC3	5	50	140
	VUMC4	5	5	25
	VUMC5	5	10	120
	VUMC6	5	3	2
	VUMC10		5	22	240
	VUMC11	90	5	70	100
	VUMC12	5	15	60

## Sheet: Figure 4g
Figure 4g (Figure 4g is a subset of Figure 2d)
SAMPLE	ICC1	ICC2	ICC3	ICC4	ICC5	ICC6	ICC7	ICC1	ICC2	ICC3	ICC4	ICC5	ICC6	ICC7
Cluster	Benign-enriched							Cribriform-enriched
Cluster 0	66.1972	46.4164	70.1603	64.6444	65.43	76.7442	49.2611	67.3237	56.1514	76.043	59.7668	59.8549	59.5506	76.0563
Cluster 22	1.40845	0.341297	4.80888	5.43933	3.20405	4.18605	3.11987	7.42987	7.88643	5.75221	6.99709	8.10157	8.50722	7.35524

## Sheet: Figure 4k
Figure 4k
SAMPLE	ICC1	ICC2	ICC3	ICC4	ICC5	ICC6	ICC7	ICC1	ICC2	ICC3	ICC4	ICC5	ICC6	ICC7
Cluster	Benign-enriched							Cribriform-enriched
13-0	38.8889	41.0714	6.79612	49.4737	36.7647	43.5644	30.3704	32.1429	47.561	5.10638	57.6087	30.4933	22	21.25
13-1	61.1111	55.3571	13.5922	32.6316	54.4118	9.90099	2.96296	49.6032	31.7073	34.4681	20.6522	38.1166	1.5	3.75
13-2	0	1.78571	1.94175	11.579	5.14706	9.90099	5.92593	11.9048	10.9756	0.851064	13.0435	25.1121	32	41.25
13-3	0	0.892857	0.970874	1.05263	0.735294	28.7129	59.2593	1.19048	1.21951	1.2766	1.08696	1.34529	33.5	20
13-4	0	0.892857	38.8349	0	0	0	0	0.793651	1.21951	51.9149	0	0	0	0
13-5	0	0	1.94175	5.26316	2.20588	7.92079	1.48148	2.38095	2.43902	2.55319	3.26087	3.58744	8.5	12.5
13-6	0	0	34.9515	0	0	0	0	0	0	0.851064	0	0	0	0
13-7	0	0	0.970874	0	0.735294	0	0	1.98413	4.87805	2.97872	4.34783	1.34529	2.5	1.25

## Sheet: Figure 5g
Figure 5g
SAMPLE	ICC1	ICC2	ICC3	ICC4	ICC5	ICC6	ICC7	ICC1	ICC2	ICC3	ICC4	ICC5	ICC6	ICC7
Cluster	Benign-enriched							Cribriform-enriched
F0	0	13.6364	32	22.9167	26.087	33.3333	20.915	46.9136	100	6.66667	52.6316	88.0952	98.9011	96.1539
F1	100	52.2727	0	20.8333	30.4348	52.3809	77.1242	2.46914	0	0	0	0	1.0989	0
F2	0	34.0909	12	56.25	43.4783	14.2857	1.96078	50.6173	0	22.2222	47.3684	11.9048	0	3.84615
F3	0	0	56	0	0	0	0	0	0	71.1111	0	0	0	0

[truncated: 98 more sheets: Figure 5n, Figure 6a, Figure 6c, Figure 6d, Figure 6e, Figure 6f, Figure 6g, Figure 6h, Figure 6o, Figure S4b, Figure S4c, Figure S4d, Figure S4f, Figure S7c, Figure S9b, Table S8-89 Legend, Table S8, Table S9, Table S10, Table S11 …]
